# Supplementary material for: Availability of patient-centered cancer support services: A statewide survey of cancer centers
Source: PLoS One. 2018 Mar 27;13(3):e0194649. doi: 10.1371/journal.pone.0194649 (PMC5870953; doi:10.1371/journal.pone.0194649)
Supplement: S2 File — (XLSX) [file pone.0194649.s002.xlsx]

## Sheet: Survey_Dataset
Urbanicity	Type_Cancer_Center	Pt_nav	Blood_Lymph	Bone_Marrow	Brain_Spinal	Breast	GI	GU	Gyn	Head_Neck	Thoracic	Skin	Ped	Sarcoma	Lay_nav	Prof_nav	Screening	Diagnostics	Treatment	Post_TX	Distress_screen	Initial_visit	At_dx	Start_TX	End_TX	Long_term_fu	Recurrence	Incurability	EOL_discuss	Distress_Screen_Tool	Care_plan_dx_info	Care_plan_TX	Care_plan_sched_fu	Care_plan_late_eff	Care_plan_lifestyle	Care_plan_symptoms	Care_plan_supp_res	Cancer Plan Tool Used	Surv_staff	Gen_risk_assess	Gen_couns	Active_pal_program	Onc_pal_MD	Onc_pal_nurse	Inpt_consult_team	Outpt_clinic	Pal_beds	Hospice
Urban	Comprehensive community cancer program	Yes, All	0	1	0	1	1	1	0	0	0	0	0	0	1	1	Yes	Yes	Yes	Yes	All	Yes	Yes	Yes	Yes	No	Yes	Yes	Yes	NCCN_Therm	Always	Always	Always	Always	Always	Always	Always	None	No	Yes, all	Yes, all	Available On Site	Available On Site	Available On Site	Available On Site	Available On Site	Available On Site	Available On Site
Urban	Academic comprehensive cancer program	Yes, All	0	0	1	1	1	0	0	1	1	1	0	1	0	1	No	Yes	Yes	Yes	Some	No	No	No	No	No	No	No	No	None	Never	Never	Never	Never	Never	Never	Never	None	Yes	Yes, all	Yes, all	Available On Site	Available On Site	Not Available	Not Available	Not Available	Available On Site	Available By Referral
Urban	Academic comprehensive cancer program	Yes, Some	0	0	0	0	1	1	0	1	1	0	0	0	0	1	No	Yes	Yes	Yes	Some	Yes	No	Yes	No	Yes	Yes	No	No	None	Very Often	Very Often	Always	Very Often	Very Often	Very Often	Sometimes	None	No	Yes, some	Yes, some	Available By Referral	Available By Referral	Available By Referral	Available By Referral	Not Available	Available By Referral	Available By Referral
Urban	Comprehensive community cancer program	Yes, All	0	0	0	0	0	0	0	0	0	0	0	0	0	1	Yes	Yes	Yes	Yes	Some	No	No	Yes	No	No	No	No	No	NCCN_Therm	Never	Never	Never	Never	Never	Never	Never	None	No	Yes, some	Yes, some	Available On Site	Available On Site	Available On Site	Not Available	Not Available	Not Available	Not Available
Rural/Suburban	Comprehensive community cancer program	Yes, All	0	0	0	0	0	0	0	0	0	0	0	0	1	1	Yes	Yes	Yes	Yes	All	Yes	No	No	No	Yes	No	No	Yes	NCCN_Therm	Very Often	Very Often	Very Often	Sometimes	Sometimes	Very Often	Very Often	Journal Forward	Yes	Yes, all	Yes, all	Available On Site	Available On Site	Available On Site	Available On Site	Not Available	Available On Site	Available On Site
Rural/Suburban	Community cancer program	Yes, Some	0	0	0	1	0	0	0	0	0	0	0	0	0	1	Yes	Yes	Yes	Yes	Some	Yes	Yes	Yes	Yes	No	No	No	No	NCCN_Therm	Always	Always	Always	Always	Always	Always	Always	NCCN	No	Yes, some	Yes, all	Available By Referral	Available By Referral	Available By Referral	Available By Referral	Available On Site	Available On Site	Available On Site
Rural/Suburban	Community cancer program	Yes, Some	0	0	0	1	0	0	0	0	0	0	0	0	0	1	Yes	Yes	Yes	Yes	Some	Yes	No	No	No	No	No	No	No	None	Never	Never	Very Often	Very Often	Very Often	Very Often	Sometimes	Cancer center developed plan	No	Yes, all	No	Available By Referral	Not Available	Available By Referral	Not Available	Not Available	Not Available	Available By Referral
Urban	Comprehensive community cancer program	Yes, Some	1	1	1	1	1	1	0	1	1	1	0	0	0	1	Yes	Yes	Yes	Yes	All	No	No	No	No	No	No	No	No	None								Star Survivorship	Yes	Yes, all	Yes, all	Available On Site	Available On Site	Available On Site	Available On Site		Available On Site	Available On Site
Rural/Suburban	Comprehensive community cancer program	Yes, All	0	0	0	1	1	0	0	1	1	0	0	0	0	1	Yes	Yes	Yes	No	Some	No	No	No	No	No	No	No	No	None	Never	Never		Sometimes	Sometimes	Rarely	Very Often	None	No	Yes, some	Yes, some	Available On Site	Available On Site	Available On Site	Available On Site	Not Available	Not Available	Available By Referral
Rural/Suburban	Comprehensive community cancer program	Yes, All	0	0	0	1	1	1	0	0	1	0	0	0	0	1	Yes	Yes	Yes	Yes	All	Yes	Yes	No	No	No	No	Yes	Yes	None	Very Often	Very Often	Very Often	Very Often	Very Often	Very Often	Very Often	None	No	Yes, all	Yes, all	Available On Site	Available On Site	Available On Site	Available On Site	Not Available	Available On Site	Available On Site
Rural/Suburban	Community cancer program	Yes, Some	0	0	0	1	0	0	0	1	0	0	0	0	1	0	Yes	Yes	Yes	Yes	None	No	No	No	No	No	No	No	No	None	Sometimes	Sometimes	Sometimes	Sometimes	Sometimes	Sometimes	Sometimes	None	No	Yes, some	Yes, some	Available By Referral	Available By Referral	Available By Referral	Available By Referral	Available By Referral	Not Available	Available By Referral
Urban	Community cancer program	None	0	0	0	0	0	0	0	0	0	0	0	0	0	0	No	No	No	No	Some	Yes	No	No	No	No	No	No	No	POMS	Always	Always	Always	Always	Always	Always	Always	Journey Forward and Livestrong	No	No	No	Available By Referral	Available By Referral	Available By Referral	Not Available	Not Available	Not Available	Available By Referral
Urban	Veterans Adminstration cancer program	Yes, All	1	1	1	1	1	1	0	1	1	1	0	1	0	1	No	Yes	Yes	No	Some	No	No	No	No	No	No	No	No	None	Never	Never	Never	Never	Never	Never	Never	None	No	Yes, some	Yes, some	Available On Site	Available On Site	Available On Site	Available On Site	Available On Site	Available On Site	Available By Referral
Rural/Suburban	Community cancer program	None	0	0	0	0	0	0	0	0	0	0	0	0	0	0	No	No	No	No	None	No	No	No	No	No	Yes	Yes	Yes	None	Sometimes	Never	Always	Rarely	Sometimes	Very Often	Sometimes	None	No	No	No	Available By Referral	Available By Referral	Available By Referral	Available By Referral	Not Available	Not Available	Available By Referral
Urban	Integrated network cancer program	Yes, Some	0	0	0	1	0	1	1	0	1	0	1	0	0	1	No	No	Yes	Yes	Some	No	No	No	No	No	No	No	No	None	Never	Never	Never	Never	Never	Never	Never	None	No	Yes, some	Yes, all	Available On Site	Available On Site	Available On Site	Available On Site	Not Available	Not Available	Available On Site
Urban	Veterans Adminstration cancer program	Yes, Some	0	0	0	0	0	0	0	0	0	0	0	0	1	0	No	No	No	No	All	No	No	No	No	No	No	No	No	None	Never	Never	Never	Never	Never	Never	Never	None	No	No	Yes, some	Not Available	Not Available	Not Available	Not Available	Not Available	Not Available
